# Supplementary material for: Cytokine Profiling of Children, Adolescents, and Young Adults Newly Diagnosed with Sarcomas Demonstrates the Role of IL-1β in Osteosarcoma Metastasis
Source: Cancers (Basel). 2025 Sep 15;17(18):3009. doi: 10.3390/cancers17183009 (PMC12468999; doi:10.3390/cancers17183009)
Supplement: Supplementary file 1 [file cancers-17-03009-s001.zip]

Archive with 1 entries (1 files):
- cancers-3833777-supplementary.pdf
